# Supplementary material for: Deciphering AKI in Burn Patients: Correlations between Clinical Clusters and Biomarkers
Source: Int J Mol Sci. 2024 Jun 20;25(12):6769. doi: 10.3390/ijms25126769 (PMC11204051; doi:10.3390/ijms25126769)
Supplement: Supplementary file 1 [file ijms-25-06769-s001.zip]

Archive with 1 entries (1 files):
- ijms-3035364-supplementary.pdf
